# Supplementary material for: Mechanisms for stabilisation and the maintenance of solubility in proteins from thermophiles
Source: BMC Struct Biol. 2007 Mar 29;7:18. doi: 10.1186/1472-6807-7-18 (PMC1851960; doi:10.1186/1472-6807-7-18)
Supplement: Additional file 1 — Structure file datasets. Information as follows: For thermophile proteins in the 291 set: PDB file and chain, Name, Organism, Organism growth temperature, For each mesophile protein found in the 291 set: PDB file and chain, Name, Organism, Organism growth temperature, For each of the 102 protein pairs with E-value < 10-2: E-value For each of the 67 protein pairs with E-value < 10-2 and difference in chain length ≤ 30 amino acids: RMSD for Cα atoms over the whole alignment (not just for a best fit subset) [file 1472-6807-7-18-S1.xls]

## Sheet: Supplementary Data
	Additional Information (protein datasets): Greaves and Warwicker BMC Structural Biology article, 2007
	Xtrem is either hyperthermophile or moderate thermophile protein, depending on organism growth temperature (OGT)
	nonX is the mesophile protein
	lines 13 - 114: 102 pairs with BLAST E-value < 1E-02 67 of these pairs also have chain length =< 30 amino acids i.e. the '67'sets
	rmsds are given for structural superposition using Modeller for these 67 pairs - the rmsds are over the whole protein, not a best fit subset
	lines 116 - 304 are those members of the '291' sets with E-value > 1E-02 i.e. possibly not homologue pairs E-values not listed
	lines 13-114 and 116-304 total to make the 291 pairs
Xtrem	Xtrem Compound Name	Source Xtrem	OGT Xtrem	nonX	nonX Compound Name	Source nonX	OGT nonX	pair E-value	In 67 set?	rmsd (for 67 set)
2cvhA	RADB RECOMBINASE	THERMOCOCCUS KODAKARAENSIS	85	1xmvA	E. COLI RECA	ESCHERICHIA COLI	37	6e-15
1uarA	RHODANESE	THERMUS THERMOPHILUS	75	1h4mX	SULFURTRANSFERASE FROM AZOTOBACTER VINELANDII	AZOTOBACTER VINELANDII	30	5e-94	YES	3.4
1wnyA	ISOLEUCYL-TRNA SYNTHETASE CP1 DOMAIN	THERMUS THERMOPHILUS	75	2ajiB	leucyl-tRNA synthetase	ESCHERICHIA COLI	37	3e-08	YES	3.3
1ji1A	R-47 ALPHA-AMYLASE 1	THERMOACTINOMYCES VULGARIS	50	1e40A	TRIS/MALTOTRIOSE COMPLEX OF CHIMAERIC AMYLASE	BACILLUS AMYLOLIQUEFACIENS	30	7e-97
1s3lA	PHOSPHODIESTERASE	METHANOCOCCUS JANNASCHII	85	1zxjD	HYPOTHETICAL MYCOPLASMA PROTEIN, MPN555	MYCOPLASMA PNEUMONIAE	37	1e-06	YES	17.6
1od3A	CSCBM6-3	CLOSTRIDIUM STERCORARIUM	60	1uz0A	CARBOHYDRATE BINDING MODULE (CBM6CM-2) FROM CELLVIBRIO MIXTUS LICHENASE 5A	CELLVIBRIO MIXTUS	28	1e-11	YES	2.9
1thm0	THERMITASE	THERMOACTINOMYCES VULGARIS	50	1bh6A	SUBTILISIN DY	BACILLUS LICHENIFORMIS	37	2e-85	YES	2.9
1wotA	PUTATIVE MINIMAL NUCLEOTIDYLTRANSFERASE	THERMUS THERMOPHILUS	75	1no5B	HI0073 FROM HAEMOPHILUS INFLUENZAE	HAEMOPHILUS INFLUENZAE	37	0.002	YES	4.5
1jcfA	MREB FROM THERMOTOGA MARITIMA	THERMOTOGA MARITIMA	80	1yuwA	BOVINE HSC70(AA1-554)E213A/D214A MUTANT	BOS TAURUS	38	3e-10
1t8hA	UNCHARACTERIZED B. STEAROTHERMOPHILUS PROTEIN	BACILLUS STEAROTHERMOPHILUS	55	1rv9A	HYPOTHETICAL PROTEIN NMB0706	NEISSERIA MENINGITIDIS	37	1e-95	YES	4.6
1te4A	MTH187. ONTARIO CENTRE FOR STRUCTURAL PROTEOMICS TARGET MTH0187_1_111	METHANOBACTERIUM THERMOAUTOTROPHICUM	65	1w6vA	DUSP DOMAIN OF HUSP15	HOMO SAPIENS	37	0.001	YES	14.8
1ceo0	CELLULASE (CELC) MUTANT WITH GLU 140 REPLACED BY GLN	CLOSTRIDIUM THERMOCELLUM 1CEO 1	60	1eqcA	EXO-B-(1,3)-GLUCANASE FROM CANDIDA ALBICANS	CANDIDA ALBICANS	25	2e-11
1i58A	HISTIDINE KINASE CHEA ATP-BINDING DOMAIN	THERMOTOGA MARITIMA	80	1bxdA	HISTIDINE KINASE DOMAIN OF THE E. COLI OSMOSENSOR ENVZ	ESCHERICHIA COLI	37	0.006	YES	17.3
1jdqA	TM006 PROTEIN FROM THERMOTOGA MARITIMA	THERMOTOGA MARITIMA	80	1je3A	EC005 FROM ESCHERICHIA COLI	ESCHERICHIA COLI	37	6e-15	YES	11.2
1nf2A	TM0651 FROM THERMOTOGA MARITIMA	THERMOTOGA MARITIMA	80	1rltD	TRANSITION STATE ANALOGUE OF YBIV FROM E. COLI K12	ESCHERICHIA COLI	37	1e-88	YES	4
1mz4A	CYTOCHROME C550 FROM THERMOSYNECHOCOCCUS ELONGATUS	THERMOSYNECHOCOCCUS ELONGATUS	60	1f1cB	CYTOCHROME C549	ARTHROSPIRA MAXIMA	30	8e-70	YES	0.8
1xjkA	RIBONUCLEOTIDE REDUCTASE	THERMOTOGA MARITIMA	80	1l1lD	B-12 DEPENDENT (CLASS II) RIBONUCLEOTIDE REDUCTASE	LACTOBACILLUS LEICHMANNII	37	7e-15
1jjiA	CARBOXYLESTERASE FROM ARCHAEON ARCHAEOGLOBUS	ARCHAEOGLOBUS FULGIDUS	82	1k4yA	RABBIT LIVER CARBOXYLESTERASE	ORYCTOLAGUS CUNICULUS	37	1e-12
1iz6A	TRANSLATION INITIATION FACTOR 5A FROM PYROCOCCUS HORIKOSHII	PYROCOCCUS HORIKOSHII	98	1x6oA	LEISHMANIA BRAZILIENSIS EUKARYOTIC INITIATION FACTOR 5A	LEISHMANIA BRAZILIENSIS	37	1e-18	YES	3.4
1h98A	SEVEN-IRON FERREDOXIN FROM THERMUS THERMOPHILUS	THERMUS AQUATICUS	70	1f5bA	F2H FERREDOXIN 1 MUTANT FROM AZOTOBACTER VINELANDII	AZOTOBACTER VINELANDII	30	1e-17	YES	3.7
1xrtA	LATENT DIHYDROOROTASE FROM AQUIFEX AEOLICUS	AQUIFEX AEOLICUS	85	1rk5A	D-AMINOACYLASE MUTANT D366A	ALCALIGENES FAECALIS	30	3e-08
1yna0	ENDO-1,4-BETA-XYLANASE	THERMOMYCES LANUGINOSUS	45	1igoB	FAMILY 11 XYLANASE	BACILLUS SUBTILIS	20	9e-67	YES	2.7
1w4iA	PERIPHERAL-SUBUNIT BINDING DOMAINS	PYROBACULUM AEROPHILUM	100	2cooA	E3_BINDING DOMAIN OF DIHYDROLIPOAMIDE BRANCHED CHAINTRANSACYLASE	HOMO SAPIENS	37	8e-06	YES	8.1
1jl2A	TCEO RNASE H-A CHIMERA COMBINING FOLDING CORE FROM T. THERMOPHILUS RNASE H AND REMAINING REGION OF E. COLI RNASE H	ESCHERICHIA COLI AND THERMUS THERMOPHILUS	75	1wshD	E.COLI RNASE HI ACTIVE SITE MUTANT (E48A/K87A)	ESCHERICHIA COLI	37	3e-84	YES	1.1
1n97A	CYP175A1 FROM THERMUS THERMOPHILUS STRAIN HB27	THERMUS THERMOPHILUS	75	1jpzB	COMPLEX OF HEME DOMAIN OF P450BM- 3 WITH N-PALMITOYLGLYCINE	BACILLUS MEGATERIUM	30	2e-18
1pbtA	TM1154, OXIDOREDUCTASE, SOL/DEVB FAMILY FROM THERMOTOGA MARITIMA	THERMOTOGA MARITIMA	80	1y89B	DEVB PROTEIN VIBRIO CHOLERAE O1 BIOVAR ELTOR STR. N16961	VIBRIO CHOLERAE O1 BIOVAR ELTOR STR.	28	1e-16	YES	3.3
1vp5A	2,5-DIKETO-D-GLUCONIC ACID REDUCTASE (TM1009) FROM THERMOTOGA MARITIMA	THERMOTOGA MARITIMA MSB8	80	1hw6A	APO-2,5-DIKETO-D-GLUCONATE REDUCTASE	CORYNEBACTERIUM SP.	30	4e-99	YES	4
1h3nA	LEUCYL-TRNA SYNTHETASE FROM THERMUS THERMOPHILUS	THERMUS THERMOPHILUS	75	2ajiB	leucyl-tRNA synthetase	ESCHERICHIA COLI	37	1e-71
1vkuA	ACYL CARRIER PROTEIN (TM0175) FROM THERMOTOGA MARITIMA	THERMOTOGA MARITIMA MSB8	80	1hy8A	ACYL CARRIER PROTEIN	BACILLUS SUBTILIS	20	3e-05	YES	3
1ix5A	METHANOCOCCUS THERMOLITHOTROPHICUS FKBP	METHANOCOCCUS THERMOLITHOTROPHICUS	65	1y0oE	REDUCED ATFKBP13	ARABIDOPSIS THALIANA	18	5e-10	YES	18.6
1ihnA	MT938	METHANOBACTERIUM THERMOAUTOTROPHICUM	65	2ab1B	GENE PRODUCT FROM HOMO SAPIENS HS.95870	HOMO SAPIENS	37	4e-05	YES	11.3
1io9A	OXIDOREDUCTASE	SULFOLOBUS SOLFATARICUS	85	1uedB	OXYC A CYTOCHROME P450 IMPLICATED IN AN OXIDATIVE C-C COUPLING	AMYCOLATOPSIS ORIENTALIS	28	2e-99	YES	9.6
1olrA	HUMICOLA GRISEA CEL12A ENZYME STRUCTURE	HUMICOLA GRISEA	45	1ks4A	ASPERGILLUS NIGER ENDOGLUCANASE	ASPERGILLUS NIGER	30	7e-76	YES	1.3
1eu8A	TREHALOSE MALTOSE BINDING PROTEIN FROM THERMOCOCCUS LITORALIS	THERMOCOCCUS LITORALIS	83	3thiA	THIAMINASE I FROM BACILLUS THIAMINOLYTICUS	BACILLUS SUBTILIS	20	0.002
1ujpA	TRYPTOPHAN SYNTHASE A-SUBUNIT FROM THERMUS THERMOPHILUS HB8	THERMUS THERMOPHILUS	75	1wq5B	TRYPTOPHAN SYNTHASE ALPHA-SUBUNIT FROM ESCHERICHIA COLI	ESCHERICHIA COLI	37	4e-98	YES	6.2
1ayg0	CYTOCHROME C-552	HYDROGENOBACTER THERMOPHILUS	70	1dvvA	QUINTUPLE MUTANT OF CYTOCHROME C- 551 FROM PSEUDOMONAS AERUGINOSA	PSEUDOMONAS AERUGINOSA	30	2e-35	YES	1.5
1jt8A	ARCHAEAL INITIATION FACTOR-1A, AIF-1A	METHANOCOCCUS JANNASCHII	85	1d7qA	HUMAN TRANSLATION INITIATION FACTOR EIF1A (synthetic construct)	HOMO SAPIENS	37	5e-09
1oz9A	AQ_1354, A HYPOTHETICAL PROTEIN FROM AQUIFEX AEOLICUS	AQUIFEX AEOLICUS	85	1xaxA	HI0004, A PUTATIVE ESSENTIAL GENE PRODUCT	HAEMOPHILUS INFLUENZAE	37	3e-56	YES	6.7
1vblA	THERMOSTABLE PECTATE LYASE PL 47	BACILLUS SP. TS-47	60	1pxzB	A 1, THE MAJOR ALLERGEN FROM CEDAR POLLEN	JUNIPERUS ASHEI	20	2e-83
1o0xA	METHIONINE AMINOPEPTIDASE (TM1478) FROM THERMOTOGA MARITIMA	THERMOTOGA MARITIMA	80	2b3lA	TYPE I HUMAN METHIONINE AMINOPEPTIDASE IN THE APO FORM	HOMO SAPIENS	37	3e-99
1v98A	THIOREDOXIN FROM THERMUS THERMOPHILUS	THERMUS THERMOPHILUS	75	2fchG	Thioredoxin Mutant G74S	ESCHERICHIA COLI	37	1e-40	YES	3.6
1lab0	lipoyl domain from Bacillus stearothermophilus pyruvate dehydrogenase multienzyme complex.	BACILLUS STEAROTHERMOPHILUS	55	1k8oA	LIPOIC ACID-BEARING DOMAIN OF THE E2 COMPONENT OF HUMAN, MITOCHONDRIAL BRANCHED-CHAIN ALPHA- KETOACID DEHYDROGENASE	HOMO SAPIENS	37	8e-13	YES	3.4
1ufkA	TT0836	THERMUS THERMOPHILUS	75	2b3tA	PrmC	ESCHERICHIA COLI	37	0.0006	YES	15.2
1iuaA	HIPIP FROM THERMOCHROMATIUM TEPIDUM	THERMOCHROMATIUM TEPIDUM	48	3hipC	HIGH-POTENTIAL IRON-SULFUR PROTEIN FROM CHROMATIUM PURPURATUM	CHROMATIUM PURPURATUM	25	4e-38	YES	0.6
1qo2A	N-((5'-PHOSPHORIBOSYL)-FORMIMINO)-5- AMINOIMIDAZOL-4-CARBOXAMID RIBONUCLEOTID ISOMERASE (EC 3.1.3.15, HISA)	THERMOTOGA MARITIMA	80	1vzwA	BIFUNCTIONAL PROTEIN PRIA	STREPTOMYCES COELICOLOR	28	1e-17	YES	3
1souA	AQUIFEX AEOLICUS 5,10- METHENYLTETRAHYDROFOLATE SYNTHETASE	AQUIFEX AEOLICUS	85	1sqbB	BOVINE BC1	BOS TAURUS	38	8e-62
1n75A	THERMUS THERMOPHILUS GLUTAMYL-TRNA SYNTHETASE	THERMUS THERMOPHILUS	75	1nylA	GLUTAMINYL-TRNA SYNTHETASE	ESCHERICHIA COLI	37	1e-11
1gjuA	MALTOSYLTRANSFERASE FROM THERMOTOGA MARITIMA	THERMOTOGA MARITIMA	80	1m53A	ISOMALTULOSE SYNTHASE (PALI)	KLEBSIELLA SP. LX3	30	0.003
1u9cA	APC35852	BACILLUS STEAROTHERMOPHILUS	55	1rw7A	YDR533CP	SACCHAROMYCES CEREVISIAE	25	3e-92	YES	3.7
2bm3A	TYPE II COHESIN FROM CLOSTRIDIUM THERMOCELLUM SDBA	CLOSTRIDIUM THERMOCELLUM	60	1qznA	TYPE II COHESIN DOMAIN FROM THE CELLULOSOME OF ACETIVIBRIO CELLULOLYTICUS	ACETIVIBRIO CELLULOLYTICUS	37	5e-67	YES	1.7
1vcdA	T.THERMOPHILUS HB8 AP6A HYDROLASE NDX1	THERMUS THERMOPHILUS	75	1ktgB	C. ELEGANS AP4A HYDROLASE	CAENORHABDITIS ELEGANS	25	0.0005	YES	4.9
1brfA	RUBREDOXIN (WILD TYPE) FROM PYROCOCCUS FURIOSUS	PYROCOCCUS FURIOSUS	100	2rdvC	RUBREDOXIN FROM DESULFOVIBRIO VULGARIS MIYAZAKI F	DESULFOVIBRIO VULGARIS	30	4e-14	YES	1.4
1kkhA	METHANOCOCCUS JANNASCHII MEVALONATE KINASE	METHANOCOCCUS JANNASCHII	85	2a2dA	HUMAN N-ACETYL GALACTOSAMINE KINASE	HOMO SAPIENS	37	9e-07
1vlmA	SAM-DEPENDENT METHYLTRANSFERASE, POSSIBLE HISTAMINE N-METHYLTRANSFERASE (TM1293) FROM THERMOTOGA MARITIMA	THERMOTOGA MARITIMA MSB8	80	1xxlA	YCGJ PROTEIN FROM BACILLUS SUBITILIS	BACILLUS SUBTILIS	20	2e-05	YES	19.1
1nz0A	RNASE P PROTEIN FROM THERMOTOGA MARITIMA	THERMOTOGA MARITIMA	80	1d6tA	RNASE P PROTEIN	STAPHYLOCOCCUS AUREUS	37	2e-08	YES	3.2
1hzbA	BACILLUS CALDOLYTICUS COLD-SHOCK PROTEIN MUTANT	BACILLUS CALDOLYTICUS	70	3mefA	MAJOR COLD-SHOCK PROTEIN	ESCHERICHIA COLI	37	2e-15	YES	1.9
1in4A	THERMOTOGA MARITIMA RUVB HOLLIDAY JUNCTION BRANCH MIGRATION MOTOR	THERMOTOGA MARITIMA	80	1xwiA	VPS4B HOMO SAPIENS	HOMO SAPIENS	37	6e-06	YES	19.9
1kgsA	OMPR/PHOB HOMOLOG FROM THERMOTOGA MARITIMA	THERMOTOGA MARITIMA	80	1mvoA	PHOP RECEIVER DOMAIN FROM BACILLUS SUBTILIS	BACILLUS SUBTILIS	20	3e-42
1y80A	CORRINOID (FACTOR IIIM)-BINDING PROTEIN FROM MOORELLA THERMOACETICA	MOORELLA THERMOACETICA	55	1k98A	ADOMET COMPLEX OF METH C-TERMINAL FRAGMENT	ESCHERICHIA COLI	37	1e-70
1xhcA	NADH OXIDASE /NITRITE REDUCTASE FROM PYROCOCCUS FURIOSUS PFU-1140779-001	PYROCOCCUS FURIOSUS DSM 3638	100	1m6iA	APOPTOSIS INDUCING FACTOR (AIF)	HOMO SAPIENS	37	8e-49
1o7iA	SINGLE STRANDED DNA BINDING PROTEIN	SULFOLOBUS SOLFATARICUS	85	1wjjA	HYPOTHETICAL PROTEIN F20O9.120 FROM ARABIDOPSIS THALIANA	ARABIDOPSIS THALIANA	18	5e-05	YES	8.6
1d1nA	FMET-TRNAFMET BINDING DOMAIN OF BECILLUS STEAROTHERMOPHILLUS TRANSLATION INITIATION FACTOR IF2	BACILLUS STEAROTHERMOPHILLUS	55	2crvA	C-TERMINAL DOMAIN OF MITOCHONDRIAL TRANSLATIONAL INITIATIONFACTOR 2	MUS MUSCULUS	37	4e-13	YES	7.5
1jcuA	PROTEIN FROM METHANOBACTERIUM THERMOAUTOTROPHICUM	METHANOBACTERIUM THERMOAUTOTROPHICUM	65	1kk9A	E. COLI YCIO	ESCHERICHIA COLI	37	7e-19	YES	8.4
1wf3A	GTP-BINDING PROTEIN TT1341 FROM THERMUS THERMOPHILUS HB8	THERMUS THERMOPHILUS	75	1rflA	G-DOMAIN OF MNME PROTEIN	ESCHERICHIA COLI	37	1e-12
1v37A	PHOSPHOGLYCERATE MUTASE FROM THERMUS THERMOPHILUS HB8	THERMUS THERMOPHILUS	75	1fztA	MONOMERIC 23.7 KDA PHOSPHOGLYCERATE MUTASE FROM SCHIZOSACCHAROMYCES POMBE	SCHIZOSACCHAROMYCES POMBE	24	7e-08
1jg1A	L-ISOASPARTYL (D-ASPARTYL) O- METHYLTRANSFERASE	PYROCOCCUS FURIOSUS	100	1kr5A	HUMAN L-ISOASPARTYL METHYLTRANSFERASE	HOMO SAPIENS	37	6e-80	YES	3.1
1l7mA	PHOSPHOSERINE PHOSPHATASE (PI COMPLEX)	METHANOCOCCUS JANNASCHII	85	1nnlB	HUMAN PHOSPHOSERINE PHOSPHATASE	HOMO SAPIENS	37	2e-15	YES	8
1bqcA	BETA-MANNANASE FROM THERMOMONOSPORA FUSCA	THERMOMONOSPORA FUSCA	45	1lf1A	CEL5 FROM ALKALOPHILIC BACILLUS SP.	BACILLUS SUBTILIS	20	8e-12	YES	2.3
1nv8A	N5-GLUTAMINE METHYLTRANSFERASE, HEMK	THERMATOGA MARITIMA	80	2b3tA	PrmC	ESCHERICHIA COLI	37	2e-19	YES	3.9
1w4xA	PHENYLACETONE MONOOXYGENASE, BAEYER-VILLIGER MONOOXYGENASE	THERMOBIFIDA FUSCA	45	2bi8A	UDP-GALACTOPYRANOSE MUTASE FROM KLEBSIELLA PNEUMONIAE	KLEBSIELLA PNEUMONIAE	37	0.0003
1mrzA	FLAVIN BINDING PROTEIN FROM THERMOTOGA MARITIMA, TM379	THERMOTOGA MARITIMA	80	1q9sA	RIBOFLAVIN KINASE	HOMO SAPIENS	37	3e-09
1v52A	B' DOMAIN OF THERMOPHILIC FUNGAL PROTEIN DISULFIDE ISOMERASE	HUMICOLA INSOLENS	45	2b5eA	Yeast Protein Disulfide Isomerase	SACCHAROMYCES CEREVISIAE	25	1e-61
1ursA	MALTOSE-MALTODEXTRIN BINDING PROTEIN OF THERMOACIDOPHILIC BACTERIUM ALICYCLOBACILLUS ACIDOCALDARIUS	ALICYCLOBACILLUS ACIDOCALDARIUS	60	1nnfA	HAEMOPHLIUS INFLUENZAE FERRIC- ION BINDING PROTEIN H9Q MUTANT FORM	HAEMOPHILUS INFLUENZAE	37	0.0001
1ov8A	AURACYANIN B STRUCTURE	CHLOROFLEXUS AURANTIACUS	50	1cuoA	ISOMER-2 AZURIN FROM METHYLOMONAS J	METHYLOMONAS SP. J	37	6e-12	YES	12.2
1oxxK	GLCV, ABC-ATPASE OF GLUCOSE ABC TRANSPORTER FROM SULFOLOBUS SOLFATARICUS	SULFOLOBUS SOLFATARICUS	85	1b0uA	ATP-BINDING SUBUNIT OF THE HISTIDINE PERMEASE FROM SALMONELLA TYPHIMURIUM	SALMONELLA TYPHIMURIUM	37	6e-65
1ulrA	TT0497 FROM THERMUS THERMOPHILUS HB8	THERMUS THERMOPHILUS	75	1urrA	NOVEL DROSOPHILA MELANOGASTER ACYLPHOSPHATASE (ACPDRO2)	DROSOPHILA MELANOGASTER	20	0.0006	YES	3.6
1tzvA	T. MARITIMA NUSB, P3121, FORM 1	THERMOTOGA MARITIMA	80	1ey1A	ESCHERICHIA COLI NUSB	ESCHERICHIA COLI	37	1e-15	YES	3.2
1q0uA	BSTDEAD N-TERMINAL DOMAIN	BACILLUS STEAROTHERMOPHILUS	55	1s2mA	DEAD BOX PROTEIN DHH1P	SACCHAROMYCES CEREVISIAE	25	5e-88
1xbiA	METHANOCALDOCOCCUS JANNASCHII L7AE	METHANOCALDOCOCCUS JANNASCHII	85	2aifA	HIGH MOBILITY LIKE PROTEIN, NHP2, PUTATIVE FROM CRYPTOSPORIDIUM PARVUM	CRYPTOSPIRIDIUM PARVUM	25	2e-36	YES	3.6
1zin0	ADENYLATE KINASE	BACILLUS STEAROTHERMOPHILUS	55	1p3jA	ADENYLATE KINASE FROM BACILLUS SUBTILIS	BACILLUS SUBTILIS	20	9e-90	YES	1.6
1mxgA	(CA,ZN)-DEPENDENT ALPHA-AMYLASE FROM HYPERTHERMOPHILIC ARCHAEON PYROCOCCUS WOESEI	PYROCOCCUS WOESEI	100	1rpkA	BARLEY ALPHA-AMYLASE ISOZYME 1 (AMY1)	HORDEUM VULGARE	20	2e-77
2c4xA	CARBOHYDRATE-BINDING MODULE FROM BETA-SANDWICH SUPER FAMILY	CLOSTRIDIUM THERMOCELLUM	60	1l0qD	TANDEM YVTN BETA-PROPELLER AND PKD DOMAINS FROM AN ARCHAEAL SURFACE LAYER PROTEIN	METHANOSARCINA MAZEI	37	0.008
1pe5A	THERMOLYSIN	BACILLUS THERMOPROTEOLYTICUS	60	1u4gA	ELASTASE OF PSEUDOMONAS AERUGINOSA	PSEUDOMONAS AERUGINOSA	30	8e-84	YES	5.5
1iv0A	YQGF-FAMILY PROTEIN (N-TERMINAL FRAGMENT)	THERMUS THERMOPHILUS	75	1nmnB	YQGF FROM ESCHERICHIA COLI, A HYPOTHETICAL PROTEIN	ESCHERICHIA COLI	37	0.0005	YES	5.5
1ttyA	SIGMA A REGION 4 FROM THERMOTOGA MARITIMA	THERMOTOGA MARITIMA	80	1tlhB	T4 ASIA BOUND TO SIGMA70 REGION 4	BACTERIOPHAGE T4	37	1e-16	YES	11.7
1zx5A	PUTATIVE MANNOSEPHOSPHATE ISOMERASE FROM ARCHAEOGLOBUS FULGIDUS	ARCHAEOGLOBUS FULGIDUS	82	1qwrB	MANNOSE 6-PHOSPHATE ISOMERASE FROM BACILLUS SUBTILIS	BACILLUS SUBTILIS	20	2e-15	YES	4.6
2d2eA	ATYPICAL CYTOPLASMIC ABC-ATPASE SUFC FROM THERMUS THERMOPHILUS HB8	THERMUS THERMOPHILUS HB8	75	1mt0A	ATP-BINDING DOMAIN OF HAEMOLYSIN B FROM ESCHERICHIA COLI	ESCHERICHIA COLI	37	4e-16	YES	6.6
1zdrA	DHFR FROM BACILLUS STEAROTHERMOPHILUS	BACILLUS STEAROTHERMOPHILUS	55	1yhoA	HUMAN DIHYDROFOLATE REDUCTASE	HOMO SAPIENS	37	2e-59	YES	3.6
1sfsA	UNCHARACTERIZED B. STEAROTHERMOPHILUS PROTEIN	BACILLUS STEAROTHERMOPHILUS	55	1zswA	BACILLUS CEREUS METALLO PROTEIN FROM GLYOXALASE FAMILY	BACILLUS CEREUS	30	0.0002
1sauA	GAMMA SUBUNIT OF DISSIMILATORY SULFITE REDUCTASE (DSRC) FROM ARCHAEOGLOBUS FULGIDUS	ARCHAEOGLOBUS FULGIDUS DSM 4304	82	1yx3A	ALLOCHROMATIUM VINOSUM DSRC: NORTHEAST STRUCTURAL GENOMICS CONSORTIUM TARGET OP4	ALLOCHROMATIUM VINOSUM	25	6e-52	YES	2.4
1mtzA	TRICORN INTERACTING FACTOR F1	THERMOPLASMA ACIDOPHILUM	59	1wm1A	PROLYL AMINOPEPTIDASE	SERRATIA MARCESCENS	30	2e-07	YES	7
1tmy0	CHEY FROM THERMOTOGA MARITIMA (APO-I)	THERMOTOGA MARITIMA	80	1peyC	RESPONSE REGULATOR SPO0F	BACILLUS SUBTILIS	20	5e-43	YES	1.8
1rfkA	2FE2S FERREDOXIN FROM THERMOPHILIC CYANOBACTERIUM MASTIGOCLADUS LAMINOSUS	MASTIGOCLADUS LAMINOSUS	75	1czpB	ANABAENA PCC7119 [2FE-2S] FERREDOXIN	ANABAENA PCC 7119	20	2e-44	YES	0.7
1v3yA	PEPTIDE DEFORMYLASE FROM THERMUS THERMOPHILUS HB8	THERMUS THERMOPHILUS	75	2ai9B	S.AUREUS POLYPEPTIDE DEFORMYLASE	STAPHYLOCOCCUS AUREUS	37	3e-54	YES	6.6
1vkcA	PUTATIVE ACETYL TRANSFERASE FROM PYROCOCCUS FURIOSUS	PYROCOCCUS FURIOSUS	100	1u6mD	ACETYLTRANSFERASE	ENTEROCOCCUS FAECALIS	37	3e-05
2ajrA	POSSIBLE 1-PHOSPHOFRUCTOKINASE (EC 2.7.1.56) (TM0828) FROM THERMOTOGA MARITIMA	THERMOTOGA MARITIMA	80	1bx4A	HUMAN ADENOSINE KINASE	HOMO SAPIENS	37	0.004	YES	12.5
1vhuA	A PUTATIVE PHOSPHOESTERASE	ARCHAEOGLOBUS FULGIDUS	82	1yd9D	NON-HISTONE DOMAIN OF THE HISTONE VARIANT MACROH2A1.1	RATTUS NORVEGICUS	37	4e-06	YES	3.4
2arsA	LIPOATE-PROTEIN LIGASE A FROM THERMOPLASMA ACIDOPHILUM	THERMOPLASMA ACIDOPHILUM	59	1vqzA	PUTATIVE LIPOATE-PROTEIN LIGASE (NP_345629.1)	STREPTOCOCCUS PNEUMONIAE TIGR4	37	5e-99
2a0nA	IMIDAZOLE GLYCEROL PHOSPHATE SYNTHASE SUBUNIT HISF (EC 4.1.3.-) (TM1036) FROM THERMOTOGA MARITIMA	THERMOTOGA MARITIMA	80	1vzwA	BIFUNCTIONAL PROTEIN PRIA	STREPTOMYCES COELICOLOR	28	1e-14	YES	5
1mgtA	O6-METHYLGUANINE-DNA METHYLTRANSFERASE FROM HYPERTHERMOPHILIC ARCHAEON PYROCOCCUS KODAKARAENSIS STRAIN KOD1	PYROCOCCUS KODAKARAENSIS	95	1qntA	HUMAN O6ALKYLGUANINE-DNA ALKYLTRANSFERASE	HOMO SAPIENS	37	8e-14	YES	8.7
1mpp0	aspartic proteinase	MUCOR PUSILLUS	50	1fmxB	NATIVE PROTEINASE A	SACCHAROMYCES CEREVISIAE	25	5e-98
1v7lA	STRUCTURE OF 3-ISOPROPYLMALATE ISOMERASE SMALL SUBUNIT FROM PYROCOCCUS HORIKOSHII	PYROCOCCUS HORIKOSHII	98	2b3yB	human cytosolic aconitase (IRP1)	HOMO SAPIENS	37	4e-07
1t6t1	PUTATIVE PROTEIN FROM AQUIFEX AEOLICUS	AQUIFEX AEOLICUS	85	1puiB	ENGB GTPASE	ESCHERICHIA COLI	37
1pzxA	HYPOTHETICAL PROTEIN APC36103	BACILLUS STEAROTHERMOPHILUS	55	1g7nA	ADIPOCYTE LIPID BINDING PROTEIN MUTANT	MUS MUSCULUS	37
1vrxA	ENDOCELLULASE E1	ACIDOTHERMUS CELLULOLYTICUS	60	1rh9A	FAMILY GH5 ENDO-BETA-MANNANASE FROM LYCOPERSICON ESCULENTUM	LYCOPERSICON ESCULENTUM	25
1gw0A	LACCASE	MELANOCARPUS ALBOMYCES	50	1gycA	LACCASE FROM TRAMETES VERSICOLOR	TRAMETES VERSICOLOR	20
1xqoA	PA-AGOG, 8-OXOGUANINE DNA GLYCOSYLASE	PYROBACULUM AEROPHILUM	100	1jxoB	THE SH3-HOOK-GK FRAGMENT OF PSD-95	RATTUS NORVEGICUS	37
1vk4A	PFKB CARBOHYDRATE KINASE	THERMOTOGA MARITIMA	80	1n0yB	PB-BOUND CALMODULIN	PARAMECIUM TETRAURELIA	28
1pjr0	DNA HELICASE	BACILLUS STEAROTHERMOPHILUS	55	1zrrA	Acireductone Dioxygenase	KLEBSIELLA OXYTOCA	37
1wp5A	C-TERMINAL DOMAIN OF DNA TOPOISOMERASE IV	BACILLUS STEAROTHERMOPHILUS	55	1zvuA	FULL-LENGTH E. COLI PARC SUBUNIT	ESCHERICHIA COLI	37
1uz5A	MOLYBDOPTERIN BIOSYNTHESIS MOEA PROTEIN	PYROCOCCUS HORIKOSHII	98	1bev1	BOVINE ENTEROVIRUS VG-5-27	BOVINE ENTEROVIRUS	38
1ixkA	METHYLTRANSFERASE HOMOLOG PROTEIN FROM PYROCOCCUS HORIKOSHII	PYROCOCCUS HORIKOSHII	98	1ej0A	FTSJ RNA METHYLTRANSFERASE	ESCHERICHIA COLI	37
1kvnA	PROTEIN SRP19 OF ARHAEOGLOBUS FULGIDUS SIGNAL RECOGNITION PARTICLE	ARCHAEOGLOBUS FULGIDUS	82	1ypxA	PUTATIVE VITAMIN-B12 INDEPENDENT METHIONINE SYNTHASE FROM LISTERIA MONOCYTOGENES	LISTERIA MONOCYTOGENES	35
1u04A	FULL LENGTH ARGONAUTE FROM PYROCOCCUS FURIOSUS	PYROCOCCUS FURIOSUS DSM 3638	100	1z6tD	APOPTOTIC PROTEASE-ACTIVATING FACTOR 1	HOMO SAPIENS	37
1lf6A	GLUCOAMYLASE	THERMOANAEROBACTERIUM THERMOSACCHAROLYTICUM	60	1ulvA	GLUCODEXTRANASE	ARTHROBACTER GLOBIFORMIS	30
1y8aA	STRUCTURE OF GENE PRODUCT AF1437 FROM ARCHAEOGLOBUS FULGIDUS	ARCHAEOGLOBUS FULGIDUS	82	1tf1D	E. COLI GLYOXYLATE REGULATORY PROTEIN LIGAND BINDING DOMAIN	ESCHERICHIA COLI	37
1js4A	ENDO/EXOCELLULASE:CELLOBIOSE	THERMOMONOSPORA FUSCA	45	1kfgB	CEL9G FROM CLOSTRIDIUM CELLULOLYTICUM	CLOSTRIDIUM CELLULOLYTICUM	37
1woyA	METHIONYL TRNA SYNTHETASE Y225F MUTANT FROM THERMUS THERMOPHILUS	THERMUS THERMOPHILUS	75	1l1lD	B-12 DEPENDENT (CLASS II) RIBONUCLEOTIDE REDUCTASE	LACTOBACILLUS LEICHMANNII	37
1sngA	SERPIN	THERMOBIFIDA FUSCA	45	1t6mB	R70D PI-PLC ENZYME	BACILLUS THURINGIENSIS	30
1k42A	CBM4-2 CARBOHYDRATE BINDING MODULE	RHODOTHERMUS MARINUS	65	1v10A	LACCASE	RIGIDOPORUS LIGNOSUS	30
1uetA	CCA-ADDING ENZYME	ARCHAEOGLOBUS FULGIDUS	82	1q6dA	SOYBEAN BETA-AMYLASE MUTANT (M51T	GLYCINE MAX	20
1ytlA	ACETYL-COA DECARBONYLASE/SYNTHASE COMPLEX EPSILON SUBUNIT 2	ARCHAEOGLOBUS FULGIDUS	82	1zbe2	FOOT-AND MOUTH DISEASE VIRUS SEROTYPE A1061	FOOT-AND-MOUTH DISEASE VIRUS	38
1wubA	POLYISOPRENOID-BINDING PROTEIN, TT1927B	THERMUS THERMOPHILUS	75	1ayrD	ARRESTIN FROM BOVINE ROD OUTER SEGMENTS	BOS TAURUS	38
1z59A	TOPOISOMERASE VI-B	SULFOLOBUS SHIBATAE	80	1bknB	N-TERMINAL 40KD FRAGMENT OF E. COLI DNA MISMATCH REPAIR PROTEIN MUTL	ESCHERICHIA COLI	37
1z0wA	LON PROTEOLYTIC DOMAIN	ARCHAEOGLOBUS FULGIDUS	82	1xmjA	HUMAN DELTAF508 HUMAN NBD1 DOMAIN	HOMO SAPIENS	37
1v33A	DNA PRIMASE	PYROCOCCUS HORIKOSHII	98	1kzfA	ACYL-HOMOSERINE LACTONE SYNTHASE, ESAI	PANTOEA STEWARTII SUBSP. STEWARTII	26
1xi3A	THIAMINE PHOSPHATE PYROPHOSPHORYLASE	PYROCOCCUS FURIOSUS	100	1pz0A	NADPH-DEPENDENT FAMILY 11 ALDO-KETO REDUCTASE AKR11A(HOLO)	BACILLUS SUBTILIS	20
1qxfA	30S RIBOSOMAL PROTEIN S27E	ARCHAEOGLOBUS FULGIDUS	82	1qqtA	METHIONYL-TRNA SYNTHETASE FROM ESCHERICHIA COLI	ESCHERICHIA COLI	37
1ryjA	HYPOTHETICAL PROTEIN MTH1743	METHANOCOCCUS THERMOLITHOTROPHICUS	65	1xs3A	XC975 PROTEIN	XANTHOMONAS CAMPESTRIS	37
1iu9A	C-TERMINAL DOMAIN OF ASPARTATE RACEMASE FROM PYROCOCCUS HORIKOSHII OT3	PYROCOCCUS HORIKOSHII	98	1cqwA	NAI COCRYSTALLISED WITH HALOALKANE DEHALOGENASE	RHODOCOCCUS SPECIES	37
1cqmA	ENGINEERED VERSION OF RIBOSOMAL PROTEIN S6	THERMUS THERMOPHILUS	75	1p4mA	RIBOFLAVIN KINASE	HOMO SAPIENS	37
1vkzA	PHOSPHORIBOSYLAMINE--GLYCINE LIGASE (TM1250) FROM THERMOTOGA MARITIMA	THERMOTOGA MARITIMA	80	1gsoA	GLYCINAMIDE RIBONUCLEOTIDE SYNTHETASE (GAR-SYN) FROM E. COLI	ESCHERICHIA COLI	37
1ug6A	BETA-GLUCOSIDASE	THERMUS THERMOPHILUS	75	1yueA	BACTERIOPHAGE T4 CAPSID VERTEX PROTEIN GP24	BACTERIOPHAGE T4	37
1kwfA	INVERTING GLYCOSIDASE	CLOSTRIDIUM THERMOCELLUM	60	1xdnA	EDITOSOME ENZYME FROM TRYPANOSOMA BRUCEI: RNA EDITING LIGASE 1	TRYPANOSOMA BRUCEI	37
1w94A	ARCHAEAL IMP4-BRIX DOMAIN MIL (MTH680)	METHANOTHERMOBACTER THERMOAUTOTROPHICUS	65	1kzfA	ACYL-HOMOSERINE LACTONE SYNTHASE, ESAI	PANTOEA STEWARTII SUBSP. STEWARTII	26
1gd8A	L17 RIBOSOMAL PROTEIN	THERMUS THERMOPHILUS	75	1krhB	BENZOATE DIOXYGENASE REDUCTASE	ACINETOBACTER SP.	30
1lvaA	C-TERMINAL FRAGMENT OF MOORELLA THERMOACETICA ELONGATION FACTOR SELB	MOORELLA THERMOACETICA	55	1sjxA	LLAMA VHH DOMAIN OE7 BINDING THE CELL WALL PROTEIN MALF1	LAMA GLAMA	38
1zkoA	GLYCINE CLEAVAGE SYSTEM H PROTEIN (TM0212) FROM THERMOTOGA MARITIMA	THERMOTOGA MARITIMA	80	1o78A	BIOTIN CARBOXYL CARRIER DOMAIN OF TRANSCARBOXYLASE (1.3S) [10-48] DELETION MUTANT	PROPIONIBACTERIUM FREUDENREICHII	30
1lfpA	CONSERVED HYPOTHETICAL PROTEIN AQ1575 FROM AQUIFEX AEOLICUS	AQUIFEX AEOLICUS	85	1f5nA	HUMAN GUANYLATE BINDING PROTEIN-1	HOMO SAPIENS	37
1wmmA	PH1033 FROM PYROCOCCUS HORIKOSHII OT3	PYROCOCCUS HORIKOSHII	98	1vjaU	UROKINASE PLASMINOGEN ACTIVATOR B-CHAIN-JT464 COMPLEX	HOMO SAPIENS	37
1vjrA	4-NITROPHENYLPHOSPHATASE (TM1742) FROM THERMOTOGA MARITIMA	THERMOTOGA MARITIMA	80	1rkqB	NYSGRC TARGET T1436: A HYPOTHETICAL PROTEIN YIDA	ESCHERICHIA COLI	37
1whzA	HYPOTHETICAL PROTEIN FROM THERMUS THERMOPHILUS HB8	THERMUS THERMOPHILUS	75	1v4sA	HUMAN GLUCOKINASE	HOMO SAPIENS	37
1j6oA	TATD-RELATED DEOXYRIBONUCLEASE (TM0667) FROM THERMOTOGA MARITIMA	THERMOTOGA MARITIMA	80	2b75A	T4 LYSOZYME MUTANT L99A	BACTERIOPHAGE T4	37
1u84A	APC36109 FROM BACILLUS STEAROTHERMOPHILUS	BACILLUS STEAROTHERMOPHILUS	55	1w5dA	PBP4A FROM BACILLUS SUBTILIS	BACILLUS SUBTILIS	20
1t95A	SHWACHMAN-BODIAN-DIAMOND SYNDROME PROTEIN ORTHOLOGUE FROM ARCHAEOGLOBUS FULGIDUS	ARCHAEOGLOBUS FULGIDUS	82	1w45B	K16A MUTANT OF ANNEXIN A8, WHICH HAS AN INTACT N-TERMINUS	HOMO SAPIENS	37
1t6t1	PUTATIVE PROTEIN FROM AQUIFEX AEOLICUS	AQUIFEX AEOLICUS	85	1puiB	ENGB GTPASE	ESCHERICHIA COLI	37
1rhxA	CONSERVED HYPOTHETICAL PROTEIN TM0979 FROM THERMOTOGA MARITIMA	THERMOTOGA MARITIMA	80	1md9A	DHBE	BACILLUS SUBTILIS	20
1t6cA	PPX/GPPA PROTEIN FAMILY: AQUIFEX AEOLICUS FAMILY MEMBER	AQUIFEX AEOLICUS VF5	85	1nynA	HYPOTHETICAL YEAST PROTEIN YHR087W	SACCHAROMYCES CEREVISIAE	25
1yd0A	GIY-YIG N-TERMINAL ENDONUCLEASE DOMAIN OF UVRC FROM THERMOTOGA MARITIMA	THERMOTOGA MARITIMA	80	1v3aA	HUMAN PRL-3, (PHOSPHATASE)	HOMO SAPIENS	37
1iqzA	OXIDIZED [4FE-4S] FERREDOXIN FROM BACILLUS THERMOPROTEOLYTICUS (FORM I)	BACILLUS THERMOPROTEOLYTICUS	60	1dwlA	FERREDOXIN-CYTOCHROME COMPLEX	DESULFOMICROBIUM NORVEGICUM	30
1h1nA	MAJOR ENDOGLUCANASE	THERMOASCUS AURANTIACUS	45	1t6mB	R70D PI-PLC ENZYME	BACILLUS THURINGIENSIS	30
1o5uA	A NOVEL THERMOTOGA MARITIMA ENZYME (TM1112)	THERMOTOGA MARITIMA	80	1bebB	BOVINE BETA-LACTOGLOBULIN	BOS TAURUS	38
1tif0	TRANSLATION INITIATION FACTOR 3 N-TERMINAL DOMAIN	BACILLUS STEAROTHERMOPHILUS 1TIF 1	55	1yulA	NICOTINIC ACID MONONUCLEOTIDE ADENYLYLTRANSFERASE	PSEUDOMONAS AERUGINOSA	30
1zs7A	GENE PRODUCT APE0525 FROM AEROPYRUM PERNIX	AEROPYRUM PERNIX	95	1pieA	LACTOCOCCUS LACTIS GALACTOKINASE	LACTOCOCCUS LACTIS	30
1vk3A	PHOSPHORIBOSYLFORMYLGLYCINAMIDINE SYNTHASE II (TM1246) FROM THERMOTOGA MARITIMA	THERMOTOGA MARITIMA	80	1u6mD	ACETYLTRANSFERASE	ENTEROCOCCUS FAECALIS	37
1z3xA	GUN4 FROM THERMOSYNECHOCOCCUS ELONGATUS	THERMOSYNECHOCOCCUS ELONGATUS	60	1rwhA	CHONDROITIN AC LYASE	ARTHROBACTER AURESCENS	30
1gh8A	ARCHAEAL TRANSLATION ELONGATION FACTOR 1BETA	METHANOBACTERIUM THERMOAUTOTROPHICUM	65	1va9A	SECOND FNIII DOMAIN OF DSCAML1 PROTEIN	HOMO SAPIENS	37
1dq3A	AN ARCHAEAL INTEIN-ENCODED HOMING ENDONUCLEASE PI-PFUI	PYROCOCCUS FURIOSUS	100	1v5dB	ACTIVE FORM CHITOSANASE FROM BACILLUS SP. K17	BACILLUS SP.	20
1wnaA	HYPOTHETICAL PROTEIN TT1805 FROM THERMUS THERMOPHILLUS HB8	THERMUS THERMOPHILUS	75	1i8cA	SOLUTION STRUCTURE OF THE WATER-SOLUBLE FRAGMENT OF RAT HEPATIC APOCYTOCHROME B5	RATTUS NORVEGICUS	37
1iloA	THIOREDOXIN, MTH895, FROM ARCHEON METHANOBACTERIUM THERMOAUTOTROPHICUM STRAIN DELTA H.	METHANOBACTERIUM THERMOAUTOTROPHICUM	65	1z8fA	GUANYLATE KINASE DOUBLE MUTANT A58C, T157C FROM MYCOBACTERIUM TUBERCULOSIS (RV1389)	MYCOBACTERIUM TUBERCULOSIS	37
1ui9A	CHORISMATE MUTASE FROM THERMUS THERMOPHILUS	THERMUS THERMOPHILUS	75	2a22B	VACUOLAR PROTEIN SORTING 29 FROM CRYPTOSPORIDIUM PARVUM	CRYPTOSPORIDIUM PARVUM	20
1tuoA	PUTATIVE PHOSPHOMANNOMUTASE FROM THERMUS THERMOPHILUS HB8	THERMUS THERMOPHILUS	75	1wjwA	C-TERMINAL DOMAIN OF PHOSPHOACETYLGLUCOSAMINE MUTASE (PAGM)	MUS MUSCULUS	37
2ahqA	C-TERMINAL RPON DOMAIN OF SIGMA- 54 FROM AQUIFEX AEOLICUS	AQUIFEX AEOLICUS	85	1ktmA	FAT DOMAIN OF FOCAL ADHESION KINASE	GALLUS GALLUS	37
1m2kA	SIR2 HOMOLOGUE F159A MUTANT	ARCHAEOGLOBUS FULGIDUS	82	2b0mA	HUMAN DIHYDROOROTATE DEHYDROGENASE BOUND TO A NOVEL INHIBITOR	HOMO SAPIENS	37
1uebA	TRANSLATION ELONGATION FACTOR P FROM THERMUS THERMOPHILUS HB8	THERMUS THERMOPHILUS	75	2fokB	RESTRICTION ENDONUCLEASE FOKI	FLAVOBACTERIUM OKEANOKOITES	30
1sr8A	COBALAMIN BIOSYNTHESIS PROTEIN (CBID) FROM ARCHAEOGLOBUS FULGIDUS	ARCHAEOGLOBUS FULGIDUS	82	1mblB	Catalytically-impaired class A beta-lactamase: Bacillus licheniformis E166A mutant	BACILLUS LICHENIFORMIS	37
1emwA	RIBOSOMAL PROTEIN S16 FROM THERMUS THERMOPHILUS	THERMUS THERMOPHILUS	75	2ar1A	HYPOTHETICAL PROTEIN FROM LEISHMANIA MAJOR	LEISHMANIA MAJOR	37
1ryqA	PUTATIVE DNA-DIRECTED RNA POLYMERASE, SUBUNIT E'' FROM PYROCOCCUS FURIOSUS PFU-263306-001	PYROCOCCUS FURIOSUS	100	2aouB	HISTAMINE METHYLTRANSFERASE	HOMO SAPIENS	37
1v9mA	C SUBUNIT OF V-TYPE ATPASE FROM THERMUS THERMOPHILUS	THERMUS THERMOPHILUS	75	1w6jA	HUMAN OSC	HOMO SAPIENS	37
1sap0	HYPERTHERMOPHILE PROTEIN	SULFOLOBUS ACIDOCALDARIUS 1SAP 1	70	2amxB	PLASMODIUM YOELII ADENOSINE DEAMINASE (PY02076)	PLASMODIUM YOELII	37
1xkrA	THERMOTOGA MARITIMA CHEC	THERMOTOGA MARITIMA	80	1ddkA	IMP-1 METALLO BETA-LACTAMASE FROM PSEUDOMONAS AERUGINOSA	PSEUDOMONAS AERUGINOSA	30
1ovyA	RIBOSOMAL PROTEIN L18 FROM BACILLUS STEAROTHERMOPHILUS	BACILLUS STEAROTHERMOPHILUS	55	1j1wD	MONOMERIC ISOCITRATE DEHYDROGENASE	AZOTOBACTER VINELANDII	30
1vajA	UNCHARACTERIZED PROTEIN PH0010 FROM PYROCOCCUS HORIKOSHII	PYROCOCCUS HORIKOSHII	98	1b1yA	SEVENFOLD MUTANT OF BARLEY BETA-AMYLASE	HORDEUM VULGARE	20
1zbmA	HYPOTHETICAL PROTEIN AF1704 FROM ARCHAEOGLOBUS FULGIDUS	ARCHAEOGLOBUS FULGIDUS DSM 4304	82	1ynuA	APPLE ACC SYNTHASE	MALUS DOMESTICA	20
1xwl0	BACILLUS STEAROTHERMOPHILUS (NEWLY IDENTIFIED STRAIN AS YET UNNAMED) DNA POLYMERASE FRAGMENT	BACILLUS STEAROTHERMOPHILUS	55	1klnA	DNA polymerase I Klenow fragment	ESCHERICHIA COLI	37
1dmgA	RIBOSOMAL PROTEIN L4	THERMOTOGA MARITIMA	80	1pnqB	R. RUBRUM TRANSHYDROGENASE DOMAIN III	RHODOSPIRILLUM RUBRUM	25
1q7zA	COBALAMIN-DEPENDENT METHIONINE SYNTHASE (1-566) FROM THERMOTOGA MARITIMA	THERMOTOGA MARITIMA	80	1y8jA	HUMAN NEP	HOMO SAPIENS	37
1k0sA	CHEMOTAXIS PROTEIN CHEW FROM THERMOTOGA MARITIMA	THERMOTOGA MARITIMA	80	1xmjA	HUMAN DELTAF508 HUMAN NBD1 DOMAIN	HOMO SAPIENS	37
1o13A	PROBABLE NIFB PROTEIN THAT IS INVOLVED IN FEMO-CO BIOSYNTHESIS TM1816 FROM THERMOTOGA MARITIMA	THERMOTOGA MARITIMA	80	2b56A	RNA EDITING TUTASE FROM TRYPANOSOMA BRUCEI	TRYPANOSOMA BRUCEI	37
1tqhA	GEOBACILLUS STEAROTHERMOPHILUS CARBOXYLESTERASE EST30	BACILLUS STEAROTHERMOPHILUS	55	1rjbA	FLT3 HOMO SAPIENS	HOMO SAPIENS	37
1s8eA	MRE11-3	PYROCOCCUS FURIOSUS	100	1heeE	BOVINE PANCREATIC CARBOXYPEPTIDASE A	BOS TAURUS	38
1vmbA	30S RIBOSOMAL PROTEIN S6 (TM0603) FROM THERMOTOGA MARITIMA	THERMOTOGA MARITIMA	80	1wjhA	HOMEOBOX DOMAIN OF HUMAN HOMEODOMAIN LEUCINE ZIPPER-ENCODING GENE (HOMEZ)	HOMO SAPIENS	37
1zarA	A.FULGIDUS RIO2 KINASE COMPLEXED WITH ADP AND MANGANESE IONS	ARCHAEOGLOBUS FULGIDUS	82	1jkkA	CATALYTIC DOMAIN OF DEATH-ASSOCIATED PROTEIN KINASE	HOMO SAPIENS	37
1ye8A	THEP1 FROM HYPERTHERMOPHILE AQUIFEX AEOLICUS	AQUIFEX AEOLICUS	85	1rkbA	ADRENAL GLAND PROTEIN AD-004	HOMO SAPIENS	37
1o5zA	FOLYLPOLYGLUTAMATE SYNTHASE (TM0166) FROM THERMOTOGA MARITIMA	THERMOTOGA MARITIMA	80	1jbwA	FPGS-AMPPCP-FOLATE COMPLEX	LACTOBACILLUS CASEI	37
1yqeA	CONSERVED HYPOTHETICAL PROTEIN AF0625	ARCHAEOGLOBUS FULGIDUS	82	1hdhB	ARYLSULFATASE	PSEUDOMONAS AERUGINOSA	30
1oi0A	AF2198, A JAB1/MPN DOMAIN PROTEIN FROM ARCHAEOGLOBUS FULGIDUS	ARCHAEOGLOBUS FULGIDUS	82	1mqaA	HIGH AFFINITY ALPHAL I DOMAIN	HOMO SAPIENS	37
1wloA	HYPOTHETICAL PROTEIN FROM THERMUS THERMOPHILUS HB8	THERMUS THERMOPHILUS	75	1gqlB	ALPHA-D-GLUCURONIDASE	PSEUDOMONAS CELLULOSA	30
1wd5A	TT1426 FROM THERMUS THERMOPHILUS HB8	THERMUS THERMOPHILUS	75	1j7jB	HPRT FROM SALMONELLA TYPHIMURIUM	SALMONELLA TYPHIMURIUM	37
1v0aA	FAMILY 11 CARBOHYDRATE-BINDING MODULE OF CELLULOSOMAL CELLULASE LIC26A-CEL5E OF CLOSTRIDIUM THERMOCELLUM	CLOSTRIDIUM THERMOCELLUM	60	1rwhA	ARTHROBACTER AURESCENS CHONDROITIN AC LYASE	ARTHROBACTER AURESCENS	30
1l7bA	BRCT DOMAIN OF T. THERMOPHILUS	THERMUS THERMOPHILUS	75	2cokA	BRCT DOMAIN OF POLY(ADP-RIBOSE) POLYMERASE-1	HOMO SAPIENS	37
1xmaA	TRANSCRIPTIONAL REGULATOR FROM CLOSTRIDIUM THERMOCELLUM CTH-833	CLOSTRIDIUM THERMOCELLUM	60	1rh1A	THE CYTOTOXIC BACTERIAL PROTEIN COLICIN B	ESCHERICHIA COLI	37
1iqoA	MTH1880 FROM METHANOBACTERIUM THERMOAUTOTROPHICUM	METHANOTHERMOBACTER THERMOAUTOTROPHICUS	65	1gkrD	L-HYDANTOINASE (DIHYDROPYRIMIDINASE) FROM ARTHROBACTER AURESCENS	ESCHERICHIA COLI	37
1eswA	AMYLOMALTASE FROM THERMUS AQUATICUS	THERMUS AQUATICUS	70	1yhtA	Dispersin B	ACTINOBACILLUS ACTINOMYCETEMCOMITANS	37
1t4yA	N-TERMINAL DOMAIN OF SYNECHOCOCCUS ELONGATUS SASA	SYNECHOCOCCUS ELONGATUS	60	1o2fA	ENZYME IIAGLC AND IIBGLC PHOSPHOCARRIER PROTEIN HPR FROM ESCHERICHIA COLI	ESCHERICHIA COLI	37
1pmhX	CALDICELLULOSIRUPTOR SACCHAROLYTICUS CBM27-1	CALDICELLULOSIRUPTOR SACCHAROLYTICUS	65	1oyzA	YIBA_ECOLI NORTHEAST STRUCTURAL GENOMICS CONSORTIUM TARGET ET31 (ESCHERICHIA COLI)	ESCHERICHIA COLI	37
1o2dA	ALCOHOL DEHYDROGENASE, IRON-CONTAINING (TM0920) FROM THERMOTOGA MARITIMA	THERMOTOGA MARITIMA	80	1wikA	PICOT HOMOLOGY 2 DOMAIN OF THE MOUSE PKC-INTERACTING COUSIN OF THIOREDOXIN PROTEIN	MUS MUSCULUS	37
1wr2A	PH1788 FROM PYROCOCCUS HORIKOSHII OT3	PYROCOCCUS HORIKOSHII OT3	98	1j0nA	BACILLUS SP. GL1 XANTHAN LYASE	BACILLUS SP. GL1	30
1im5A	PYRAZINAMIDASE OF PYROCOCCUS HORIKOSHII	PYROCOCCUS HORIKOSHII	98	1frrB	[2FE-2S] FERREDOXIN-I FROM EQUISETUM-ARVENSE	EQUISETUM ARVENSE	20
1ef4A	ESSENTIAL RNA POLYMERASE SUBUNIT RPB10 FROM METHANOBACTERIUM THERMOAUTOTROPHICUM	METHANOBACTERIUM THERMOAUTOTROPHICUM	65	1ci9B	DFP-INHIBITED ESTERASE ESTB FROM BURKHOLDERIA GLADIOLI	BURKHOLDERIA GLADIOLI	30
1c3pA	HDAC HOMOLOG FROM AQUIFEX AEOLICUS	AQUIFEX AEOLICUS	85	1sy1A	T121V MUTANT OF NITROPHORIN 4	RHODNIUS PROLIXUS	20
1vjtA	ALPHA-GLUCOSIDASE (TM0752) FROM THERMOTOGA MARITIMA	THERMOTOGA MARITIMA	80	2bw0A	HYDROLASE DOMAIN OF HUMAN 10-FORMYLTETRAHYDROFOLATE 2 DEHYDROGENASE	HOMO SAPIENS	37
1v8eA	GLYCEROPHOSPHORYL DIESTER PHOSPHODIESTERASE FROM THERMUS THERMOPHILUS HB8	THERMUS THERMOPHILUS HB8	75	1xfgB	GLUTAMINASE DOMAIN OF GLUCOSAMINE 6-PHOSPHATE SYNTHASE COMPLEXED WITH L-GLU HYDROXAMATE	ESCHERICHIA COLI	37
1ro2A	BIFUNCTIONAL DNA PRIMASE/POLYMERASE DOMAIN OF ORF904 FROM ARCHAEAL PLASMID PRN1- TRIPLE MUTANT F50M/L107M/L110M	SULFOLOBUS ISLANDICUS	80	1t3cB	CLOSTRIDIUM BOTULINUM TYPE E CATALYTIC DOMAIN E212Q MUTANT	CLOSTRIDIUM BOTULINUM	37
1xknA	PEPTIDYL-ARGININE DEIMINASE FROM CHLOROBIUM TEPIDUM	CHLOROBIUM TEPIDUM	48	1rjfC	PPM1, A LEUCINE CARBOXY METHYLTRANSFERASE INVOLVED IN THE REGULATION OF PROTEIN PHOSPHATASE 2A ACTIVITY	SACCHAROMYCES CEREVISIAE	25
1vr8A	GTP binding regulator (TM1622)	THERMOTOGA MARITIMA	80	1kfrA	EIGHT-HELIX FOLD OF A TREMATODE HEMOGLOBIN	PARAMPHISTOMUM EPICLITUM	25
1i8aA	FAMILY 9 CARBOHYDRATE-BINDING MODULE FROM THERMOTOGA MARITIMA XYLANASE 10A	THERMOTOGA MARITIMA	80	1zrzA	CATALYTIC DOMAIN OF ATYPICAL PROTEIN KINASE C-IOTA	HOMO SAPIENS	37
1t7lA	COBALAMIN-INDEPENDENT METHIONINE SYNTHASE FROM T. MARITIMA	THERMOTOGA MARITIMA	80	1u22A	A. THALIANA COBALAMINE INDEPENDENT METHIONINE SYNTHASE	ARABIDOPSIS THALIANA	18
1ua4A	ADP-DEPENDENT GLUCOKINASE FROM PYROCOCCUS FURIOSUS	PYROCOCCUS FURIOSUS	100	1m5yD	SURA, A MOLECULAR CHAPERONE	ESCHERICHIA COLI	37
1c05A	RIBOSOMAL PROTEIN S4 DELTA 41	BACILLUS STEAROTHERMOPHILUS	55	1wcdJ	IBDV T1 VIRUS-LIKE PARTICLE	INFECTIOUS BURSAL DISEASE VIRUS	37
1qyp0	THERMOCOCCUS CELER RPB9	THERMOCOCCUS CELER	88	1pw4A	GLYCEROL-3-PHOSPHATE TRANSPORTER FROM E.COLI	ESCHERICHIA COLI	37
1r73A	TM1492, L29 RIBOSOMAL PROTEIN FROM THERMOTOGA MARITIMA	THERMOTOGA MARITIMA	80	1psbB	CALCIUM LOADED S100B COMPLEXED TO A PEPTIDE FROM N-TERMINAL REGULATORY DOMAIN OF NDR KINASE	BOS TAURUS	38
1o98A	PHOSPHOGLYCERATE MUTASE FROM BACILLUS STEAROTHERMOPHILUS	BACILLUS STEAROTHERMOPHILUS	55	1q8kA	ALPHA SUBUNIT OF HUMAN EIF2	HOMO SAPIENS	37
1vkwA	PUTATIVE NITROREDUCTASE (TM1586) FROM THERMOTOGA MARITIMA	THERMOTOGA MARITIMA MSB8	80	1cm8B	PHOSPHORYLATED MAP KINASE P38-GAMMA HOMO SAPIENS	HOMO SAPIENS	37
1clc0	Endoglucanase D	CLOSTRIDIUM THERMOCELLUM 1CLC	60	1e1fB	MONOCOT (MAIZE ZMGLU1) BETA-GLUCOSIDASE	ZEA MAYS	20
1n88A	RIBOSOMAL PROTEIN L23 FROM THERMUS THERMOPHILUS	THERMUS THERMOPHILUS	75	1itcA	BETA-AMYLASE FROM BACILLUS CEREUS VAR. MYCOIDES	BACILLUS CEREUS	30
1vjxA	PUTATIVE FERRITIN-LIKE DIIRON- CARBOXYLATE PROTEIN (TM1526) FROM THERMOTOGA MARITIMA	THERMOTOGA MARITIMA	80	1qgiA	CHITOSANASE FROM BACILLUS CIRCULANS	BACILLUS CIRCULANS	30
1xm7A	HYPOTHETICAL PROTEIN AQ_1665 FROM AQUIFEX AEOLICUS	AQUIFEX AEOLICUS	85	1yxjB	HUMAN LECTIN-LIKE OXIDIZED LOW-DENSITY LIPOPROTEIN RECEPTOR 1 (LOX-1)	HOMO SAPIENS	37
1eijA	METHANOBACTERIUM THERMOAUTOTROPHICUM PROTEIN 1615	METHANOBACTERIUM THERMOAUTOTROPHICUM	65	1ddeA	DNAG CATALYTIC CORE	ESCHERICHIA COLI	37
1z9vA	MTH0776 FROM METHANOBACTERIUM THERMOAUTOTROPHICUM (STRAIN H)	METHANOBACTERIUM THERMOAUTOTROPHICUM	65	2f09A	gene product of E. coli gene ydhA	ESCHERICHIA COLI	37
1w9hA	PIWI PROTEIN FROM ARCHAEOGLOBUS FULGIDUS	ARCHAEOGLOBUS FULGIDUS	82	1wao4	PP5 STRUCTURE	HOMO SAPIENS	37
1r2jA	FKBI FOR BIOSYNTHESIS OF METHOXYMALONYL EXTENDER UNIT OF FK520 POLYKETIDE IMMUNOSUPPRESANT	STREPTOMYCES HYGROSCOPICUS	45	1qqtA	METHIONYL-TRNA SYNTHETASE FROM ESCHERICHIA COLI	ESCHERICHIA COLI	37
1rl2A	RIBOSOMAL PROTEIN L2 RNA-BINDING DOMAIN FROM BACILLUS STEAROTHERMOPHILUS	BACILLUS STEAROTHERMOPHILUS	55	1si1A	MANNHEIMIA HAEMOLYTICA FERRIC IRON- BINDING PROTEIN A	MANNHEIMIA HAEMOLYTICA	37
1m1hA	AQUIFEX AEOLICUS N-UTILIZATION SUBSTANCE G (NUSG)	AQUIFEX AEOLICUS	85	1wygA	RAT XANTHINE DEHYDROGENASE TRIPLE MUTANT (C535A, C992R AND C1324S)	RATTUS NORVEGICUS	37
1j6rA	ACTIVATION (ADOMET BINDING) DOMAIN OF METHIONINE SYNTHASE (TM0269) FROM THERMOTOGA MARITIMA	THERMOTOGA MARITIMA	80	1d4m1	COXSACKIEVIRUS A9	HUMAN COXSACKIEVIRUS A9	37
1xneA	PYROCOCCUS FURIOSUS PROTEIN PF0470	PYROCOCCUS FURIOSUS	100	1fvrB	TIE2 KINASE DOMAIN	HOMO SAPIENS	37
1wl7A	THERMOSTABLE ARABINANASE	BACILLUS THERMODENITRIFICANS	60	1mdwB	CALCIUM-BOUND PROTEASE CORE OF CALPAIN II	RATTUS NORVEGICUS	37
1eikA	RNA POLYMERASE SUBUNIT RPB5 FROM METHANOBACTERIUM THERMOAUTOTROPHICUM	METHANOBACTERIUM THERMOAUTOTROPHICUM	65	1md9A	LIGASE	BACILLUS SUBTILIS	20
1vgjA	2'-5' RNA LIGASE FROM PYROCOCCUS HORIKOSHII	PYROCOCCUS HORIKOSHII	98	1br0A	N-TERMINAL DOMAIN OF SYNTAXIN 1A	RATTUS NORVEGICUS	37
1cz4A	VAT-N: N-TERMINAL DOMAIN OF VAT (VCP- LIKE ATPASE OF THERMOPLASMA)	THERMOPLASMA ACIDOPHILUM	59	1xmvA	E. COLI RECA	ESCHERICHIA COLI	37
1ku0A	BACILLUS STEAROTHERMOPHILUS L1 LIPASE	BACILLUS STEAROTHERMOPHILUS	55	1ys2X	BURKHOLDERIA CEPACIA LIPASE	BURKHOLDERIA CEPACIA	28
1c520	THERMUS THERMOPHILUS CYTOCHROME-C552	THERMUS THERMOPHILUS	75	1dwlB	FERREDOXIN-CYTOCHROME COMPLEX	DESULFOVIBRIO VULGARIS	30
1vkyA	S-ADENOSYLMETHIONINE TRNA RIBOSYLTRANSFERASE (TM0574) FROM THERMOTOGA MARITIMA	THERMOTOGA MARITIMA	80	1bg3B	RAT BRAIN HEXOKINASE TYPE I	RATTUS NORVEGICUS	37
1iq4A	5S-RRNA BINDING RIBOSOMAL PROTEIN L5 FROM BACILLUS STEAROTHERMOPHILUS	BACILLUS STEAROTHERMOPHILUS	55	1ngnA	MISMATCH-SPECIFIC THYMINE GLYCOSYLASE DOMAIN OF METHYL-CPG- BINDING PROTEIN MBD4	MUS MUSCULUS	37
1xqiA	NDP KINASE FROM PYROBACULUM AEROPHILUM	PYROBACULUM AEROPHILUM	100	1xd4B	DH-PH-CAT MODULE OF SON OF SEVENLESS (SOS)	HOMO SAPIENS	37
1ts9A	ARCHAEAL HOMOLOG OF HUMAN RNASE P PROTEIN RPP29 FROM ARCHAEOGLOBUS FULGIDUS	ARCHAEOGLOBUS FULGIDUS	82	1xkhC	PYOVERDINE OUTER MEMBRANE RECEPTOR FPVA FROM PSEUDOMONAS AERUGINOSA PAO1	PSEUDOMONAS AERUGINOSA	30
1qhtA	DNA POLYMERASE FROM THERMOCOCCUS SP. 9ON-7 ARCHAEON	THERMOCOCCUS SP.	60	1jxoB	SH3-HOOK-GK FRAGMENT OF PSD-95	RATTUS NORVEGICUS	37
1yozA	PREDICTED CODING REGION AF0941 FROM ARCHAEOGLOBUS FULGIDUS	ARCHAEOGLOBUS FULGIDUS	82	1p5qC	FKBP52 C-TERMINAL DOMAIN	HOMO SAPIENS	37
1rzwA	ARCHAEGLOBUS FULGIDIS PROTEIN AF2095	ARCHAEOGLOBUS FULGIDUS	82	1jnfA	RABBIT SERUM TRANSFERRIN	ORYCTOLAGUS CUNICULUS	37
1pz3A	A FAMILY 51 (GH51) ALPHA-L- ARABINOFURANOSIDASE FROM GEOBACILLUS STEAROTHERMOPHILUS T6	BACILLUS STEAROTHERMOPHILUS	55	1nxcA	MOUSE GOLGI ALPHA-1,2-MANNOSIDASE IA (FAMILY 47 GLYCOSIDASES)	MUS MUSCULUS	37
1eiwA	PROTEIN MTH538 FROM METHANOBACTERIUM THERMOAUTOTROPHICUM	METHANOBACTERIUM THERMOAUTOTROPHICUM	65	2a5yA	CED-4/CED-9 COMPLEX	CAENORHABDITIS ELEGANS	25
1j3bA	ATP-DEPENDENT PHOSPHOENOLPYRUVATE CARBOXYKINASE FROM THERMUS THERMOPHILUS HB8	THERMUS THERMOPHILUS	75	1os1A	PHOSPHOENOLPYRUVATE CARBOXYKINASE	ESCHERICHIA COLI	37
1wy6A	HYPOTHETICAL PROTEIN [ST1625P] FROM HYPERTHERMOPHILIC ARCHAEON SULFOLOBUS TOKODAII	SULFOLOBUS TOKODAII	80	1s0gA	BOTULINUM NEUROTOXIN TYPE B APO FORM	CLOSTRIDIUM BOTULINUM	37
1v4pA	ALANYL-TRNA SYNTHETASE FROM PYROCOCCUS HORIKOSHII OT3	PYROCOCCUS HORIKOSHII	98	1g6zA	CLR4 CHROMO DOMAIN	SCHIZOSACCHAROMYCES POMBE	24
1vr5A	OLIGOPEPTIDE ABC TRANSPORTER, PERIPLASMIC OLIGOPEPTIDE-BINDING (TM1223) FROM THERMOTOGA MARITIMA	THERMOTOGA MARITIMA MSB8	80	1yn4A	EAP DOMAINS FROM STAPHYLOCOCCUS AUREUS	STAPHYLOCOCCUS AUREUS	37
1yz7A	C-TERMINAL SEGMENT OF ALPHA SUBUNIT OF AIF2 FROM PYROCOCCUS ABYSSI	PYROCOCCUS ABYSSI	103	2a1aA	PKR KINASE DOMAIN-EIF2ALPHA COMPLEX SACCHAROMYCES CEREVISIAE	SACCHAROMYCES CEREVISIAE	25
1vrmA	HYPOTHETICAL PROTEIN (TM1553) FROM THERMOTOGA MARITIMA	THERMOTOGA MARITIMA MSB8	80	1n7jB	PHENYLETHANOLAMINE N-METHYLTRANSFERASE	HOMO SAPIENS	37
1vhoA	PUTATIVE PEPTIDASE/ENDOGLUCANASE	THERMOTOGA MARITIMA	80	2c1gA	STREPTOCOCCUS PNEUMONIAE PEPTIDOGLYCAN DEACETYLASE (SPPGDA)	STREPTOCOCCUS PNEUMONIAE	37
1wg8A	A PREDICTED S-ADENOSYLMETHIONINE- DEPENDENT METHYLTRANSFERASE TT1512 FROM THERMUS THERMOPHILUS HB8	THERMUS THERMOPHILUS	75	1zq9B	HUMAN DIMETHYLADENOSINE TRANSFERASE	HOMO SAPIENS	37
1uwdA	CONSERVED HYPOTHETICAL PROTEIN TM0487 FROM THERMOTOGA MARITIMA	THERMOTOGA MARITIMA	80	2dfpA	AGED DI-ISOPROPYL-PHOSPHORO-FLUORIDATE (DFP)	TORPEDO CALIFORNICA	20
1ud9A	PROLIFERATING CELL NUCLEAR ANTIGEN (PCNA) HOMOLOG FROM SULFOLOBUS TOKODAII	SULFOLOBUS TOKODAII	80	1ri6A	PUTATIVE ISOMERASE FROM E. COLI	ESCHERICHIA COLI	37
1a760	5'-3' EXO/ENDO NUCLEASE	METHANOCOCCUS JANNASCHII	85	1ut8B	T5 5'-EXONUCLEASE	BACTERIOPHAGE T5	37
1v6sA	PHOSPHOGLYCERATE KINASE FROM THERMUS THERMOPHILUS HB8	THERMUS THERMOPHILUS	75	1puzA	HYPOTHETICAL PROTEIN NMA1147: NORTHEAST STRUCTURAL GENOMICS CONSORTIUM TARGET MR19	NEISSERIA MENINGITIDIS	37
1bxeA	RIBOSOMAL PROTEIN L22 FROM THERMUS THERMOPHILUS	THERMUS AQUATICUS (SUB SP.THERMUS THERMOPHILUS)	70	1pxzB	JUN A 1, THE MAJOR ALLERGEN FROM CEDAR POLLEN	JUNIPERUS ASHEI	20
1y81A	CONSERVED HYPOTHETICAL PROTEIN PFU-723267-001 FROM PYROCOCCUS FURIOSUS	PYROCOCCUS FURIOSUS	100	1sva6	VIRUS COAT PROTEIN, SIMIAN VIRUS 40	SIMIAN VIRUS 40	37
1wj9A	A CRISPR-ASSOCIATED PROTEIN FROM THERMUS THERMOPHILUS	THERMUS THERMOPHILUS	75	1uedB	OXYC A CYTOCHROME P450 IMPLICATED IN AN OXIDATIVE C-C COUPLING REACTION	AMYCOLATOPSIS ORIENTALIS	28
1h6yA	C-TERMINAL FAMILY 22 CARBOHYDRATE BINDING MODULE OF CLOSTRIDIUM THERMOCELLUM XYN10B IN LIGAND BINDING	CLOSTRIDIUM THERMOCELLUM	60	1i6eA	FUNCTIONAL DOMAIN OF PARACOCCUS DENITRIFICANS CYTOCHROME C552	PARACOCCUS DENITRIFICANS	30
1qkfA	RIBOSOMAL PROTEIN S19 FROM THERMUS THERMOPHILUS	THERMUS THERMOPHILUS	75	1kktB	P. CITRINUM ALPHA 1,2-MANNOSIDASE	PENICILLIUM CITRINUM	24
1g61A	M.JANNASCHII EIF6	METHANOCOCCUS JANNASCHII	85	1f20A	RAT NEURONAL NITRIC-OXIDE SYNTHASE FAD/NADP+ DOMAIN	RATTUS NORVEGICUS	37
1x9bA	HYPOTHETICAL MEMBRANE PROTEIN TA0354_69_121 FROM THERMOPLASMA ACIDOPHILUM	THERMOPLASMA ACIDOPHILUM	59	1c50A	GLYCOGEN PHOSPHORYLASE B	ORYCTOLAGUS CUNICULUS	37
1wosA	T-PROTEIN OF GLYCINE CLEAVAGE SYSTEM	THERMOTOGA MARITIMA	80	1nrkA	YGFZ PROTEIN	ESCHERICHIA COLI	37
1ne2A	THERMOPLASMA ACIDOPHILUM 1320 (APC5513)	THERMOPLASMA ACIDOPHILUM	59	2b3tA	PrmC	ESCHERICHIA COLI	37
2bogX	CATALYTIC DOMAIN OF ENDO-1,4-GLUCANASE CEL6A MUTANT Y73S FROM THERMOBIFIDA FUSCA	THERMOMONOSPORA FUSCA	45	1y7mB	B. SUBTILIS YKUD PROTEIN	BACILLUS SUBTILIS	20
1v8hA	TT0351 PROTEIN FROM THERMUS THERMOPHILUS HB8	THERMUS THERMOPHILUS HB8	75	3cbsA	CELLULAR RETINOIC ACID BINDING PROTEIN II	HOMO SAPIENS	37
1i1wA	THERMOSTABLE XYLANASE FROM THERMOASCUS AURANTIACUS	THERMOASCUS AURANTIACUS	45	1mzdA	HUMAN PRO-GRANZYME K	HOMO SAPIENS	37
1u4hA	AN OXYGEN BINDING H-NOX DOMAIN RELATED TO SOLUBLE GUANYLATE CYCLASES	THERMOANAEROBACTER TENGCONGENSIS	75	1upwA	HUMAN LIVER X RECEPTOR BETA LIGAND BINDING DOMAIN	HOMO SAPIENS	37
1nr3A	PROTEIN MTH0916	METHANOBACTERIUM THERMOAUTOTROPHICUM	65	1ynyB	D-HYDANTOINASE	BACILLUS SP.	20
1o20A	GAMMA-GLUTAMYL PHOSPHATE REDUCTASE (TM0293) FROM THERMOTOGA MARITIMA	THERMOTOGA MARITIMA	80	1ru4A	PECTATE LYASE PEL9A	ERWINIA CHRYSANTHEMI	20
1wfrA	CONSERVED HYPOTHETICAL PROTEIN TT1886, POSSIBLY STEROL CARRIER PROTEIN, FROM THERMUS THERMOPHILUS HB8	THERMUS THERMOPHILUS HB8	75	1x4vA	ZF-AN1 DOMAIN FROM HUMAN HYPOTHETICAL PROTEIN LOC130617	HOMO SAPIENS	37
1l8nA	ALPHA-D-GLUCURONIDASE FROM BACILLUS STEAROTHERMOPHILUS T-1	GEOBACILLUS STEAROTHERMOPHILUS	55	1gqlB	ALPHA-D-GLUCURONIDASE	PSEUDOMONAS CELLULOSA	30
1ru3A	MONOMERIC ACETYL-COA SYNTHASE FROM CARBOXYDOTHERMUS HYDROGENOFORMANS	CARBOXYDOTHERMUS HYDROGENOFORMANS	70	1st6A	CYTOSKELETAL PROTEIN	GALLUS GALLUS	37
1zy9A	ALPHA-GALACTOSIDASE (EC 3.2.1.22) (MELIBIASE) (TM1192) FROM THERMOTOGA MARITIMA	THERMOTOGA MARITIMA	80	1uasA	RICE ALPHA-GALACTOSIDASE	ORYZA SATIVA	20
1t1gA	MUTANT E23A OF KUMAMOLISIN, A SEDOLISIN TYPE PROTEINASE (PREVIOUSLY CALLED KUMAMOLYSIN OR KSCP)	BACILLUS SP. MN-32	60	1bh6A	SUBTILISIN DY	BACILLUS LICHENIFORMIS	37
1jjfA	FERULOYL ESTERASE DOMAIN OF CELLULOSOMAL XYLANASE Z OF CLOSTRIDIUM THERMOCELLUM	CLOSTRIDIUM THERMOCELLUM	60	2b20A	ENTEROCHELIN ESTERASE	SHIGELLA FLEXNERI 2A STR. 2457T	37
1vhnA	PUTATIVE FLAVIN OXIDOREDUCTASE WITH FLAVIN	THERMOTOGA MARITIMA	80	2b0mA	HUMAN DIHYDROOROTATE DEHYDROGENASE	HOMO SAPIENS	37
1w2tA	BETA-FRUCTOSIDASE FROM THERMOTOGA MARITIMA	THERMOTOGA MARITIMA	80	3btaA	BOTULINUM NEUROTOXIN SEROTYPE A	CLOSTRIDIUM BOTULINUM	37
1iioA	CONSERVED PROTEIN MTH865 FROM ARCHAEA METHANOBACTERIUM THERMOAUTOTROPHICUM	METHANOBACTERIUM THERMOAUTOTROPHICUM	65	1e25A	PER-1 CLASS A BETA-LACTAMASE	PSEUDOMONAS AERUGINOSA	30
1iq0A	THERMUS THERMOPHILUS ARGINYL-TRNA SYNTHETASE	THERMUS THERMOPHILUS	75	1nzjA	ESCHERICHIA COLI YADB ORF	ESCHERICHIA COLI	37
1uekA	4-(CYTIDINE 5'-DIPHOSPHO)-2C-METHYL-D- ERYTHRITOL KINASE	THERMUS THERMOPHILUS	75	1dgjA	ALDEHYDE OXIDOREDUCTASE	DESULFOVIBRIO DESULFURICANS	37
1x0tA	RIBONUCLEASE P PROTEIN PH1601P FROM PYROCOCCUS HORIKOSHII OT3	PYROCOCCUS HORIKOSHII	98	1jlnA	CATALYTIC DOMAIN OF PROTEIN TYROSINE PHOSPHATASE PTP-SL/BR7	MUS MUSCULUS	37
1v7rA	NUCLEOTIDE TRIPHOSPHATE PYROPHOSPHATASE FROM PYROCOCCUS HORIKOSHII OT3	PYROCOCCUS HORIKOSHII	98	1kfqB	EXOCYTOSIS-SENSITIVE PHOSPHOPROTEIN, PP63/PARAFUSIN (PHOSPHOGLUCOMUTSE)	PARAMECIUM TETRAURELIA	28
1z5hA	TRICORN INTERACTING FACTOR F3 FROM THERMOPLASMA ACIDOPHILUM	THERMOPLASMA ACIDOPHILUM	59	1gw6A	LEUKOTRIENE A4 HYDROLASE D375N MUTANT	HOMO SAPIENS	37
1v77A	PH1877 PROTEIN	PYROCOCCUS HORIKOSHII	98	1kl7B	THREONINE SYNTHASE	SACCHAROMYCES CEREVISIAE	25
1neeA	ARCHAEAL TRANSLATION FACTOR AIF2BETA FROM METHANOBACTERIUM THERMOAUTROPHICUM	METHANOBACTERIUM THERMOAUTOTROPHICUM	65	1cf5B	BETA-MOMORCHARIN	MOMORDICA CHARENTIA	20
1hjsA	FUNGAL BETA-1,4-GALACTANASES	THIELAVIA HETEROTHALLICA	50	1zgdB	CHALCONE REDUCTASE	MEDICAGO SATIVA	20
2etdA	LEMA PROTEIN (TM0961) FROM THERMOTOGA MARITIMA	THERMOTOGA MARITIMA MSB8	80	1nwkA	MONOMERIC ACTIN	ORYCTOLAGUS CUNICULUS	37
1v2zA	C-TERMINAL DOMAIN OF THERMOSYNECHOCOCCUS ELONGATUS BP-1 KAIA	THERMOSYNECHOCOCCUS ELONGATUS BP-1	60	1k8qB	DOG GASTRIC LIPASE	CANIS FAMILIARIS	37
1z5zA	SULFOLOBUS SOLFATARICUS SWI2/SNF2 ATPASE C-TERMINAL DOMAIN	SULFOLOBUS SOLFATARICUS P2	85	1oyyA	RECQ CATALYTIC CORE	ESCHERICHIA COLI	37
1jrmA	MTH0637. ONTARIO CENTRE FOR STRUCTURAL PROTEOMICS TARGET MTH0637_1_104	METHANOBACTERIUM THERMOAUTOTROPHICUM	65	1n91A	HYPOTHETICAL PROTEIN YGGU FROM E. COLI	ESCHERICHIA COLI	37
1z8sA	DNAB BINDING DOMAIN OF DNAG (P16) FROM BACILLUS STEAROTHERMOPHILUS (RESIDUES 452-597)	BACILLUS STEAROTHERMOPHILUS	55	1zrhA	HUMAN HEPARAN SULFATE GLUCOSAMINE 3-O- SULFOTRANSFERASE 1	HOMO SAPIENS	37
1vk1A	CONSERVED HYPOTHETICAL PROTEIN FROM PYROCOCCUS FURIOSUS PFU- 392566-001	PYROCOCCUS FURIOSUS	100	1p49A	HUMAN PLACENTAL ESTRONE/DHEA SULFATASE	HOMO SAPIENS	37
